# Supplementary material for: Alternative Agents to Colcemid for Obtaining High-Quality Metaphase Spreads
Source: Animals (Basel). 2025 May 20;15(10):1476. doi: 10.3390/ani15101476 (PMC12108235; doi:10.3390/ani15101476)
Supplement: Supplementary file 1 [file animals-15-01476-s001.zip]

Archive with 1 entries (1 files):
- animals-3566408-supplementary.pdf
